# Supplementary material for: Essential Oils as Nematicides in Plant Protection—A Review
Source: Plants (Basel). 2023 Mar 22;12(6):1418. doi: 10.3390/plants12061418 (PMC10058003; doi:10.3390/plants12061418)
Supplement: Supplementary file 1 [file plants-12-01418-s001.zip]

Archive with 1 entries (1 files):
- plants-2280642-supplementary.pdf
